# Supplementary material for: MMPs and TIMPs Expression Levels in the Periodontal Ligament during Orthodontic Tooth Movement: A Systematic Review of In Vitro and In Vivo Studies
Source: Int J Mol Sci. 2021 Jun 28;22(13):6967. doi: 10.3390/ijms22136967 (PMC8268288; doi:10.3390/ijms22136967)
Supplement: Supplementary file 1 [file ijms-22-06967-s001.zip]

Archive with 1 entries (1 files):
- ijms-1257529-supplementary.pdf
